# Supplementary material for: Combined Newborn Screening Allows Comprehensive Identification also of Attenuated Phenotypes for Methylmalonic Acidurias and Homocystinuria
Source: Nutrients. 2023 Jul 28;15(15):3355. doi: 10.3390/nu15153355 (PMC10420807; doi:10.3390/nu15153355)
Supplement: Supplementary file 1 [file nutrients-15-03355-s001.zip]

Archive with 1 entries (1 files):
- nutrients-2458719-supplementary.pdf
